# Supplementary material for: Combined effects of heavy metals and microplastics on maize grown in acid and alkaline soils inoculated with plant growth promoting rhizobacteria
Source: PLoS One. 2025 Dec 30;20(12):e0338112. doi: 10.1371/journal.pone.0338112 (PMC12752957; doi:10.1371/journal.pone.0338112)
Supplement: S1 Data — (XLSX) [file pone.0338112.s004.xlsx]

## Sheet: Fig (2)
		Factor A
			Soil pH	Standard Error	EC (ds m-1)	Standard Error			Factor A	Factor B	DOC (mg kg -1)	Standard Error
	Alkaline soil	CK	8.03444	0.0554054	0.39222	0.0199149		Alkaline soil	CK	CK	15.6067	0.25129
		LDPE 1%	7.94667	0.0405518	0.42222	0.0119928			LDPE 1%	CK	15.9433	0.35177
		LDPE 5%	7.75	0.0825799	0.43889	0.0109854			LDPE 5%	CK	15.4433	0.2285
		PLA 1%	8.14111	0.0433796	0.39556	0.0129219			PLA 1%	CK	15.7533	0.01764
		PLA 5%	8.29222	0.0520891	0.4	0.01424			PLA 5%	CK	15.42	0.1249
									CK	Pseudomonas fluorescens	17.2133	0.09528
	Acid soil	CK	6.05111	0.01296	0.20111	0.00772			LDPE 1%	Pseudomonas fluorescens	17.6033	0.33933
		LDPE 1%	5.67556	0.02534	0.23556	0.01069			LDPE 5%	Pseudomonas fluorescens	17.5533	0.22154
		LDPE 5%	5.69667	0.03979	0.24667	0.01167			PLA 1%	Pseudomonas fluorescens	18.8	0.56589
		PLA 1%	6.15333	0.01374	0.21778	0.00846			PLA 5%	Pseudomonas fluorescens	19.4967	0.64173
		PLA 5%	6.20444	0.02506	0.21889	0.00889			CK	Azospirillum lipoferum	17.2167	0.42412
									LDPE 1%	Azospirillum lipoferum	17.3567	0.06489
		Factor B							LDPE 5%	Azospirillum lipoferum	17.4967	0.28386
			Soil pH	Standard Error	EC (ds m-1)	Standard Error			PLA 1%	Azospirillum lipoferum	18.85	0.55985
	Alkaline soil	CK	8.19	0.05108	0.38067	0.01395			PLA 5%	Azospirillum lipoferum	19.4167	0.54444
		Pseudomonas fluorescens	7.94867	0.06272	0.43467	0.00755
		Azospirillum lipoferum	7.96	0.0589	0.414	0.00804		Acid soil	CK	CK	89.453	4.01752
									LDPE 1%	CK	97.49	2.18416
	Acid soil	CK	6.00333	0.06279	0.208	0.00901			LDPE 5%	CK	104.517	3.13331
		Pseudomonas fluorescens	5.93133	0.06106	0.23533	0.00576			PLA 1%	CK	107.61	1.33493
		Azospirillum lipoferum	5.934	0.06439	0.22867	0.00822			PLA 5%	CK	106.033	1.58129
									CK	Pseudomonas fluorescens	121.053	4.54206
									LDPE 1%	Pseudomonas fluorescens	125.493	4.0031
									LDPE 5%	Pseudomonas fluorescens	127.233	3.34533
									PLA 1%	Pseudomonas fluorescens	128.31	3.54918
									PLA 5%	Pseudomonas fluorescens	135.677	4.42188
									CK	Azospirillum lipoferum	99.803	3.06821
									LDPE 1%	Azospirillum lipoferum	107.77	2.61788
									LDPE 5%	Azospirillum lipoferum	116.957	2.8588
									PLA 1%	Azospirillum lipoferum	128.667	2.97304
									PLA 5%	Azospirillum lipoferum	130.047	1.5819

## Sheet: Fig (3)
		Factor A
			SPAD value	Standard Error	MSI (%)	Standard Error	RWC (%)	Standard Error	steam diameter (mm)	Standard Error			Factor A	Factor B	Shoot dry weight (g pot-1)	Standard Error	Root dry weight (g pot-1)	Standard Error
	Alkaline soil	CK	35.7222	1.8195	82.323	1.54473	80.37	1.10619	8.0878	0.09645		Alkaline soil	CK	CK	4.3667	0.18809	1.48	0.06028
		LDPE 1%	34.4511	2.04184	68.047	1.28026	68.507	1.67786	7.8122	0.10921			LDPE 1%	CK	3.7467	0.18809	0.98	0.06506
		LDPE 5%	33.1278	1.55273	61.584	1.66287	63.229	1.85408	7.2989	0.2003			LDPE 5%	CK	2.9533	0.4671	0.8467	0.12574
		PLA 1%	35.3489	1.46327	77.642	1.47177	75.573	2.42465	8.0444	0.17047			PLA 1%	CK	4.04	0.08718	1.3533	0.03756
		PLA 5%	35.7044	1.95407	80.322	2.24232	78.293	1.77666	7.9189	0.18035			PLA 5%	CK	4.1267	0.51385	1.35	0.03
													CK	Pseudomonas fluorescens	6.1233	0.13132	2.0233	0.1217
	Acid soil	CK	37.907	0.8262	88.168	1.39555	85.312	1.04095	9.2133	0.08748			LDPE 1%	Pseudomonas fluorescens	4.6767	0.17947	1.4433	0.02333
		LDPE 1%	35.349	1.02614	77.816	1.23365	77.102	1.59396	9.0233	0.25144			LDPE 5%	Pseudomonas fluorescens	3.65	0.19858	1.3167	0.0318
		LDPE 5%	33.196	1.02088	70.176	1.84801	71.54	1.77126	8.2522	0.10665			PLA 1%	Pseudomonas fluorescens	5.54	0.14	1.7933	0.06227
		PLA 1%	38.761	1.07456	86.037	1.04786	83.306	2.07614	9.4867	0.15523			PLA 5%	Pseudomonas fluorescens	5.14	0.14	1.61	0.09292
		PLA 5%	39.188	0.81072	86.482	1.07454	85.51	1.1982	9.9222	0.11997			CK	Azospirillum lipoferum	6.01	0.07937	2.2967	0.09667
													LDPE 1%	Azospirillum lipoferum	5.0067	0.06489	1.61	0.02309
		Factor B											LDPE 5%	Azospirillum lipoferum	4.39	0.3422	1.4733	0.16746
			SPAD value	Standard Error	MSI (%)	Standard Error	RWC (%)	Standard Error	steam diameter (mm)	Standard Error			PLA 1%	Azospirillum lipoferum	5.1633	0.0811	1.8033	0.00882
	Alkaline soil	CK	28.1213	0.4579	70.639	2.29804	70.521	2.15256	7.5013	0.14081			PLA 5%	Azospirillum lipoferum	6.3067	0.01202	2.23	0.05292
		Pseudomonas fluorescens	37.6873	0.40139	74.949	2.16976	73.14	2.18176	7.8933	0.12158
		Azospirillum lipoferum	38.804	0.58855	76.364	2.62891	75.922	1.99677	8.1027	0.10718		Acid soil	CK	CK	5.3	0.25658	1.6133	0.09171
													LDPE 1%	CK	4.78	0.18824	1.6667	0.0318
	Acid soil	CK	34.976	0.76124	80.846	2.22557	79.303	1.80237	8.946	0.1833			LDPE 5%	CK	3.88	0.18824	1.2733	0.11837
		Pseudomonas fluorescens	38.049	1.03276	82.315	2.1033	81.483	1.86375	9.342	0.19023			PLA 1%	CK	6.15	0.34819	2.25	0.22234
		Azospirillum lipoferum	37.615	0.79983	82.045	1.89359	80.876	1.93019	9.2507	0.17635			PLA 5%	CK	6.8367	0.17023	2.5233	0.13679
													CK	Pseudomonas fluorescens	7.01	0.1823	2.6067	0.0584
													LDPE 1%	Pseudomonas fluorescens	6.32	0.11547	1.9667	0.13691
													LDPE 5%	Pseudomonas fluorescens	5.38	0.26006	2.1433	0.04372
													PLA 1%	Pseudomonas fluorescens	7.3767	0.07446	2.78	0.03055
													PLA 5%	Pseudomonas fluorescens	7.3967	0.17487	2.6667	0.10089
													CK	Azospirillum lipoferum	6.8567	0.12441	2.1767	0.14495
													LDPE 1%	Azospirillum lipoferum	5.9333	0.3003	1.8833	0.19633
													LDPE 5%	Azospirillum lipoferum	4.9467	0.2373	2.0333	0.16756
													PLA 1%	Azospirillum lipoferum	6.61	0.05132	2.6033	0.11141
													PLA 5%	Azospirillum lipoferum	6.8233	0.1714	2.5333	0.03383

## Sheet: Fig (4)
		Factor A	Pb concentration (mg/kg)				Cd concentration (mg/kg)				Zn concentration (mg/kg)				Ni concentration (mg/kg)
			Shoot	Standard Error	Root	Standard Error	Shoot	Standard Error	Root	Standard Error	Shoot	Standard Error	Root	Standard Error	Shoot	Standard Error	Root	Standard Error
	Alkaline soil	CK	11.9411	0.29962	22.9333	0.48397	38.289	0.69999	76.033	3.87558	58.011	1.90966	85.789	1.11199	18.1333	0.29095	28.174	0.85748
		LDPE 1%	11.8167	0.36813	25.3667	0.53189	38.483	1.07245	81.561	2.78597	57.556	2.94637	90.283	1.48647	18.4056	0.548	32.442	1.60762
		LDPE 5%	13.4178	0.49573	28.3444	0.4641	41.126	1.07762	88.428	3.33077	62.961	2.12891	100.544	1.31166	19.4889	0.44944	35.916	0.78986
		PLA 1%	9.0711	0.48815	20.7533	0.8361	30.033	1.02956	76.628	2.31128	55.75	1.79002	85.511	2.53393	16.2444	0.22599	25.574	0.71372
		PLA 5%	8.6778	0.42856	20.1122	0.35645	25.1	0.60467	68.344	2.49311	50.672	1.95834	76.444	3.03648	14.1356	0.26133	23.123	1.21934
	Acid soil	CK	19.3056	0.44738	27.074	1.10767	95.206	2.24468	345.15	15.8584	66.456	0.96395	79.942	2.93185	58.383	2.95648	160.5	5.14403
		LDPE 1%	18.9678	0.87984	34.331	0.94237	90.283	2.74927	387.71	5.11879	57.222	1.72792	87.589	3.40993	57.894	0.89479	178.656	7.37163
		LDPE 5%	23.0633	1.23048	36.204	0.65056	98.456	2.38311	420.67	10.9224	68.711	2.02227	93.506	2.69148	62.944	1.04385	188.837	8.03821
		PLA 1%	17.0189	0.25677	25.928	0.90448	67.256	2.57855	285.47	13.1311	53.417	1.50416	70.412	1.6628	50.539	1.36943	144.078	7.7626
		PLA 5%	14.4667	0.34252	21.652	0.55349	65.372	1.96066	270.64	11.2507	48.083	1.51987	63.798	2.28621	47.5	0.89927	136.028	4.88898
		Factor B	Pb concentration (mg/kg)				Cd concentration (mg/kg)				Zn concentration (mg/kg)				Ni concentration (mg/kg)
			Shoot	Standard Error	Root	Standard Error	Shoot	Standard Error	Root	Standard Error	Shoot	Standard Error	Root	Standard Error	Shoot	Standard Error	Root	Standard Error
	Alkaline soil	CK	9.8887	0.6	23.112	0.89	33.642	1.48	69.693	2.46	51.693	1.75	87.37	2.66	17.12	0.58	26.1533	1.28
		Pseudomonas fluorescens	11.4647	0.53	23.512	0.9	35.7167	1.83	83.857	2.36	60.033	1.56	88.253	2.57	17.5067	0.51	30.642	1.45
		Azospirillum lipoferum	11.6013	0.5	23.882	0.95	34.46	1.88	81.047	2.32	59.243	1.74	87.52	2.57	17.218	0.64	30.3427	1.4
	Acid soil	CK	17.126	0.47	28.768	1.57	78.36	4.14	322.25	15.75	56.623	2.49	73.639	2.85	53.7	1.89	144.749	6.14
		Pseudomonas fluorescens	19.2387	1.03	29.171	1.58	87.007	4.25	357.34	19	60.53	2.05	82.905	3.15	57.63	2.12	172.597	7.09
		Azospirillum lipoferum	19.3287	1.06	29.175	1.61	84.577	3.83	346.19	17.15	59.18	2.52	80.604	4.01	55.027	1.64	167.513	6.7

## Sheet: Fig (5)
		Factor A	Metals transfer factor (TF)
			Pb	Standard Error	Cd	Standard Error	Zn	Standard Error	Ni	Standard Error
	Alkaline soil	CK	0.52222	0.01722	0.51444	0.03237	0.67556	0.02304	0.64556	0.01281
		LDPE 1%	0.47	0.01965	0.47444	0.01405	0.63556	0.02789	0.57778	0.03597
		LDPE 5%	0.47222	0.0173	0.47	0.01563	0.62667	0.02472	0.54667	0.02248
		PLA 1%	0.44	0.02483	0.39667	0.02173	0.65556	0.02916	0.63889	0.01837
		PLA 5%	0.43333	0.02593	0.37333	0.02134	0.66778	0.03337	0.62556	0.04035
	Acid soil	CK	0.72333	0.03338	0.27889	0.01073	0.84111	0.03903	0.36333	0.0165
		LDPE 1%	0.55667	0.03223	0.23222	0.00596	0.66	0.02506	0.32778	0.01352
		LDPE 5%	0.63889	0.03522	0.23444	0.00747	0.74	0.02843	0.33778	0.01299
		PLA 1%	0.66222	0.03017	0.24111	0.01409	0.76222	0.02727	0.35889	0.01736
		PLA 5%	0.67111	0.02182	0.24556	0.01415	0.75778	0.02241	0.35444	0.01501
		Factor B	Metals transfer factor (TF)
			Pb	Standard Error	Cd	Standard Error	Zn	Standard Error	Ni	Standard Error
	Alkaline soil	CK	0.426	0.01756	0.49133	0.02651	0.594	0.01718	0.66467	0.02412
		Pseudomonas fluorescens	0.48667	0.01501	0.42333	0.0146	0.68333	0.02032	0.57933	0.01742
		Azospirillum lipoferum	0.49	0.01648	0.42267	0.01677	0.67933	0.01827	0.57667	0.02046
	Acid soil	CK	0.61467	0.02984	0.24533	0.0085	0.77667	0.03034	0.37467	0.01041
		Pseudomonas fluorescens	0.668	0.02568	0.24933	0.01304	0.736	0.02081	0.338	0.01235
		Azospirillum lipoferum	0.66867	0.02422	0.24467	0.00506	0.744	0.02715	0.33267	0.00988
